# Supplementary material for: Identification of 14-3-3 Proteins Phosphopeptide-Binding Specificity Using an Affinity-Based Computational Approach
Source: PLoS One. 2016 Feb 1;11(2):e0147467. doi: 10.1371/journal.pone.0147467 (PMC4734684; doi:10.1371/journal.pone.0147467)
Supplement: S1 Table — (XLSX) [file pone.0147467.s001.xlsx]

## Sheet: Sheet1
0	sigma	left	1	0.670869	291.364
0	sigma	left	2	0.778879	265.605
0	sigma	left	3	0.880937	179.748
0	sigma	left	4	0.685437	324.044
0	sigma	left	5	0.77499	309.342
0	sigma	left	6	0.833712	271.164
0	sigma	left	7	0.891204	207.258
0	sigma	left	8	0.844439	202.36
0	sigma	left	9	0.637342	304.433
0	sigma	left	10	0.218876	452.614
1	sigma	left	1	0.75246	278.123
1	sigma	left	2	0.75056	241.599
1	sigma	left	3	0.865102	321.772
1	sigma	left	4	0.882945	238.648
1	sigma	left	5	0.876145	195.11
1	sigma	left	6	0.809392	240.355
1	sigma	left	7	0.695503	282.98
1	sigma	left	8	0.764098	302.205
1	sigma	left	9	0.922934	178.859
1	sigma	left	10	0.807429	416.168
2	sigma	left	1	0.692894	278.327
2	sigma	left	2	0.818524	218.248
2	sigma	left	3	0.803873	273.862
2	sigma	left	4	0.815832	264.082
2	sigma	left	5	0.842503	292.076
2	sigma	left	6	0.76833	266.129
2	sigma	left	7	0.708952	225.096
2	sigma	left	8	0.823464	226.767
2	sigma	left	9	0.621931	412.213
2	sigma	left	10	0.239932	275.626
3	sigma	left	1	0.863021	198.426
3	sigma	left	2	0.501427	192.3
3	sigma	left	3	0.800354	234.393
3	sigma	left	4	0.899231	280.637
3	sigma	left	5	0.825472	207.888
3	sigma	left	6	0.769419	282.82
3	sigma	left	7	0.923496	172.76
3	sigma	left	8	0.505659	269.212
3	sigma	left	9	0.879953	335.874
3	sigma	left	10	0.924098	164.395
4	sigma	left	1	0.787155	289.072
4	sigma	left	2	0.84145	327.256
4	sigma	left	3	0.729727	196.049
4	sigma	left	4	0.821841	304.72
4	sigma	left	5	0.835086	320.611
4	sigma	left	6	0.840928	211.793
4	sigma	left	7	0.761108	247.278
4	sigma	left	8	0.877958	214.527
4	sigma	left	9	0.521335	433.91
4	sigma	left	10	0.802099	389.277
5	sigma	left	1	0.799088	189.482
5	sigma	left	2	0.812655	202.913
5	sigma	left	3	0.845318	285.497
5	sigma	left	4	0.871301	216.935
5	sigma	left	5	0.920997	143.572
5	sigma	left	6	0.768257	346.874
5	sigma	left	7	0.519622	209.323
5	sigma	left	8	0.795494	244.852
5	sigma	left	9	0.775619	395.833
5	sigma	left	10	0.859222	251.157
6	sigma	left	1	0.725888	203.081
6	sigma	left	2	0.738842	329.13
6	sigma	left	3	0.874288	297.915
6	sigma	left	4	0.776656	329.195
6	sigma	left	5	0.866948	265.408
6	sigma	left	6	0.711268	224.286
6	sigma	left	7	0.796604	204.498
6	sigma	left	8	0.860217	335.448
6	sigma	left	9	0.877091	220.572
6	sigma	left	10	0.829943	278.975
7	sigma	left	1	0.698653	246.864
7	sigma	left	2	0.759182	331.01
7	sigma	left	3	0.805133	314.303
7	sigma	left	4	0.896325	235.295
7	sigma	left	5	0.848197	254.116
7	sigma	left	6	0.833192	221.205
7	sigma	left	7	0.776895	235.649
7	sigma	left	8	0.821783	313.774
7	sigma	left	9	0.588175	428.485
7	sigma	left	10	0.71604	289.04
8	sigma	left	1	0.827268	184.702
8	sigma	left	2	0.721327	266.961
8	sigma	left	3	0.817515	340.887
8	sigma	left	4	0.842488	184.866
8	sigma	left	5	0.769959	285.751
8	sigma	left	6	0.837756	272.993
8	sigma	left	7	0.845986	175.94
8	sigma	left	8	0.773986	266.048
8	sigma	left	9	0.760905	448.828
8	sigma	left	10	0.816616	218.753
9	sigma	left	1	0.715393	259.564
9	sigma	left	2	0.701171	240.315
9	sigma	left	3	0.858778	297.612
9	sigma	left	4	0.869214	300.98
9	sigma	left	5	0.69224	204.475
9	sigma	left	6	0.892451	225.975
9	sigma	left	7	0	340.047
9	sigma	left	8	0.81769	296.006
9	sigma	left	9	0.914208	188.434
9	sigma	left	10	0.84167	362.879
10	sigma	left	1	0.727963	305.124
10	sigma	left	2	0.780257	281.959
10	sigma	left	3	0.893737	224.394
10	sigma	left	4	0.851142	340.048
10	sigma	left	5	0.876774	289.229
10	sigma	left	6	0.60624	278.748
10	sigma	left	7	0.837892	332.241
10	sigma	left	8	0	503.647
10	sigma	left	9	0.812373	268.894
10	sigma	left	10	0.734179	341.115
11	sigma	left	1	0.570853	224.42
11	sigma	left	2	0.825624	231.856
11	sigma	left	3	0.819461	314.42
11	sigma	left	4	0.877367	237.645
11	sigma	left	5	0.87741	220.134
11	sigma	left	6	0.74124	234.058
11	sigma	left	7	0.605222	263.51
11	sigma	left	8	0.750657	263.818
11	sigma	left	9	0.692054	360.33
11	sigma	left	10	0.854687	313.153
12	sigma	left	1	0.838045	188.731
12	sigma	left	2	0.693034	323.425
12	sigma	left	3	0.62064	322.099
12	sigma	left	4	0.745475	221.09
12	sigma	left	5	0.807402	168.083
12	sigma	left	6	0.734441	267.246
12	sigma	left	7	0.315914	220.875
12	sigma	left	8	0.827423	156.23
12	sigma	left	9	0.365239	495.684
12	sigma	left	10	0.473931	188.474
13	sigma	left	1	0.529284	250.469
13	sigma	left	2	0.839486	231.699
13	sigma	left	3	0.851047	254.869
13	sigma	left	4	0.893034	308.705
13	sigma	left	5	0.851135	345.02
13	sigma	left	6	0.788624	176.975
13	sigma	left	7	0.843332	309.396
13	sigma	left	8	0.805423	475.975
13	sigma	left	9	0	494.364
13	sigma	left	10	0.886781	203.544
14	sigma	left	1	0.774932	277.436
14	sigma	left	2	0.63223	212.813
14	sigma	left	3	0.758889	263.576
14	sigma	left	4	0.652823	155.065
14	sigma	left	5	0.84582	218.684
14	sigma	left	6	0.752954	296.725
14	sigma	left	7	0.759298	210.707
14	sigma	left	8	0.643947	197.409
14	sigma	left	9	0.370045	435.727
14	sigma	left	10	0.792415	162.193
15	sigma	left	1	0.72757	206.696
15	sigma	left	2	0.829223	245.411
15	sigma	left	3	0.801663	304.588
15	sigma	left	4	0.864574	337.425
15	sigma	left	5	0.867493	194.668
15	sigma	left	6	0.823198	232.151
15	sigma	left	7	0.800032	245.787
15	sigma	left	8	0.859916	308.805
15	sigma	left	9	0.890269	222.53
15	sigma	left	10	0.908631	204.193
16	sigma	left	1	0.446648	265.18
16	sigma	left	2	0.833847	322.264
16	sigma	left	3	0.724088	307.897
16	sigma	left	4	0.886931	281.814
16	sigma	left	5	0.841222	288.893
16	sigma	left	6	0.779533	215.857
16	sigma	left	7	0.746271	242.368
16	sigma	left	8	0.823079	343.257
16	sigma	left	9	0.849727	285.246
16	sigma	left	10	0.833322	249.324
17	sigma	left	1	0.79125	208.524
17	sigma	left	2	0.625696	310.569
17	sigma	left	3	0.844796	234.774
17	sigma	left	4	0.872255	263.674
17	sigma	left	5	0.827353	262.499
17	sigma	left	6	0.820939	299.29
17	sigma	left	7	0.717702	227.677
17	sigma	left	8	0.827209	333.441
17	sigma	left	9	0.8485	233.73
17	sigma	left	10	0.411159	387.913
18	sigma	left	1	0.801215	204.937
18	sigma	left	2	0.623328	304.69
18	sigma	left	3	0.830736	311.03
18	sigma	left	4	0.846955	293.664
18	sigma	left	5	0.767184	232.115
18	sigma	left	6	0.839596	298.088
18	sigma	left	7	0.866121	201.571
18	sigma	left	8	0.539001	284.561
18	sigma	left	9	0.705483	501.371
18	sigma	left	10	0.783917	192.092
19	sigma	left	1	0.841393	208.473
19	sigma	left	2	0.80944	323.053
19	sigma	left	3	0.766296	295.199
19	sigma	left	4	0.865257	236.733
19	sigma	left	5	0.844357	283.863
19	sigma	left	6	0.79533	209.94
19	sigma	left	7	0.877301	264.461
19	sigma	left	8	0.80839	349.255
19	sigma	left	9	0.638434	414.226
19	sigma	left	10	0.905635	182.897
20	sigma	left	1	0.753386	276.965
20	sigma	left	2	0.732213	217.667
20	sigma	left	3	0.837775	307.461
20	sigma	left	4	0.773173	236.123
20	sigma	left	5	0.851328	308.029
20	sigma	left	6	0.808645	254.711
20	sigma	left	7	0.856193	192.955
20	sigma	left	8	0.755485	256.437
20	sigma	left	9	0.830766	352.342
20	sigma	left	10	0.760638	223.127
21	sigma	left	1	0.863759	192.018
21	sigma	left	2	0.691089	227.979
21	sigma	left	3	0.841031	217.499
21	sigma	left	4	0.88262	309.451
21	sigma	left	5	0.746417	187.92
21	sigma	left	6	0.798897	242.699
21	sigma	left	7	0.846287	268.906
21	sigma	left	8	0.868871	344.313
21	sigma	left	9	0.805866	220.215
21	sigma	left	10	0.273962	250.657
22	sigma	left	1	0.80053	284.071
22	sigma	left	2	0.814634	334.397
22	sigma	left	3	0.884203	211.967
22	sigma	left	4	0.854088	339.716
22	sigma	left	5	0.596175	270.158
22	sigma	left	6	0.71287	221.063
22	sigma	left	7	0.698906	282.678
22	sigma	left	8	0.833214	376.014
22	sigma	left	9	0.638871	391.279
22	sigma	left	10	0.806815	297.057
23	sigma	left	1	0.859384	171.306
23	sigma	left	2	0.818632	233.746
23	sigma	left	3	0.839596	305.01
23	sigma	left	4	0.892259	181.908
23	sigma	left	5	0.852621	239.336
23	sigma	left	6	0.686349	220.755
23	sigma	left	7	0.860479	185.251
23	sigma	left	8	0.850866	335.457
23	sigma	left	9	0.819333	278.353
23	sigma	left	10	0.838673	192.704
24	sigma	left	1	0.744758	207.674
24	sigma	left	2	0.786532	275.745
24	sigma	left	3	0.692914	177.664
24	sigma	left	4	0.850729	141.628
24	sigma	left	5	0.874632	166.956
24	sigma	left	6	0.803814	214.984
24	sigma	left	7	0.719149	277.546
24	sigma	left	8	0.770438	177.345
24	sigma	left	9	0.612978	305.007
24	sigma	left	10	0	413.203
25	sigma	left	1	0.752119	204.605
25	sigma	left	2	0.883195	190.555
25	sigma	left	3	0.733744	331.655
25	sigma	left	4	0.877042	227.27
25	sigma	left	5	0.861645	294.412
25	sigma	left	6	0.826807	306.303
25	sigma	left	7	0.593716	243.767
25	sigma	left	8	0.852214	319.357
25	sigma	left	9	0.869814	223.028
25	sigma	left	10	0	309.099
26	sigma	left	1	0.796657	222.267
26	sigma	left	2	0.752323	320.975
26	sigma	left	3	0.822537	212.467
26	sigma	left	4	0.677178	147.477
26	sigma	left	5	0.571441	249.551
26	sigma	left	6	0.765132	217.938
26	sigma	left	7	0.661885	246.416
26	sigma	left	8	0.194942	246.117
26	sigma	left	9	0.157829	432.5
26	sigma	left	10	0.541882	364.134
27	sigma	left	1	0.896094	159.852
27	sigma	left	2	0.830125	278.656
27	sigma	left	3	0.829577	282.089
27	sigma	left	4	0.804387	280.191
27	sigma	left	5	0.673006	219.07
27	sigma	left	6	0.636069	212.415
27	sigma	left	7	0.856712	169.583
27	sigma	left	8	0.777579	392.213
27	sigma	left	9	0.806851	160.988
27	sigma	left	10	0	375.219
28	sigma	left	1	0.803132	193.873
28	sigma	left	2	0.738132	241.817
28	sigma	left	3	0.82079	331.419
28	sigma	left	4	0.907306	219.361
28	sigma	left	5	0.870826	270.576
28	sigma	left	6	0.718304	277.947
28	sigma	left	7	0.718304	259.138
28	sigma	left	8	0.877047	227.701
28	sigma	left	9	0.719936	400.845
28	sigma	left	10	0.846614	258.19
29	sigma	left	1	0.839381	253.346
29	sigma	left	2	0.730226	240.621
29	sigma	left	3	0.736142	271.678
29	sigma	left	4	0.865333	200.083
29	sigma	left	5	0.770245	201.219
29	sigma	left	6	0.779558	194.001
29	sigma	left	7	0.76748	250.778
29	sigma	left	8	0.810982	337.213
29	sigma	left	9	0.718217	386.956
29	sigma	left	10	0.832688	246.698
30	sigma	left	1	0.743605	222.567
30	sigma	left	2	0.687498	269.553
30	sigma	left	3	0.770311	400.957
30	sigma	left	4	0.91144	149.404
30	sigma	left	5	0.830489	242.896
30	sigma	left	6	0.795359	221.274
30	sigma	left	7	0.839985	287.304
30	sigma	left	8	0.854772	303.901
30	sigma	left	9	0.843902	242.401
30	sigma	left	10	0.767959	264.608
31	sigma	left	1	0.746821	300.238
31	sigma	left	2	0.7902	274.377
31	sigma	left	3	0.664516	227.745
31	sigma	left	4	0.823366	224.876
31	sigma	left	5	0.750813	314.771
31	sigma	left	6	0.463937	301.684
31	sigma	left	7	0.664012	293.072
31	sigma	left	8	0.666587	426.876
31	sigma	left	9	0.807004	293.253
31	sigma	left	10	0.745578	465.385
32	sigma	left	1	0.768087	228.241
32	sigma	left	2	0.812019	238.324
32	sigma	left	3	0.893021	243.469
32	sigma	left	4	0.835053	226.614
32	sigma	left	5	0.878718	161.658
32	sigma	left	6	0.615058	250.906
32	sigma	left	7	0.711746	205.332
32	sigma	left	8	0.80077	302.188
32	sigma	left	9	0.576056	316.371
32	sigma	left	10	0.39683	301.364
33	sigma	left	1	0.726671	252.403
33	sigma	left	2	0.87983	208.845
33	sigma	left	3	0.855594	218.476
33	sigma	left	4	0.905245	216.564
33	sigma	left	5	0.85322	288.712
33	sigma	left	6	0	245.215
33	sigma	left	7	0.836326	233.303
33	sigma	left	8	0.800533	395.962
33	sigma	left	9	0.414649	327.163
33	sigma	left	10	0.901349	171.552
34	sigma	left	1	0.779312	297.141
34	sigma	left	2	0.742694	382.086
34	sigma	left	3	0.8372	407.412
34	sigma	left	4	0.923688	227.097
34	sigma	left	5	0.795868	250.882
34	sigma	left	6	0.811446	313.361
34	sigma	left	7	0.614258	330.616
34	sigma	left	8	0.875143	358.293
34	sigma	left	9	0.39325	493.068
34	sigma	left	10	0	312.426
35	sigma	left	1	0.85742	189.092
35	sigma	left	2	0.693196	257.73
35	sigma	left	3	0.822569	236.432
35	sigma	left	4	0.897674	161.775
35	sigma	left	5	0.867946	220.62
35	sigma	left	6	0.759677	262.304
35	sigma	left	7	0.747886	195.376
35	sigma	left	8	0.830652	328.88
35	sigma	left	9	0.637695	410.008
35	sigma	left	10	0.372768	267.591
36	sigma	left	1	0.711642	280.305
36	sigma	left	2	0.877063	235.58
36	sigma	left	3	0.830821	295.181
36	sigma	left	4	0.830495	289.908
36	sigma	left	5	0.892952	252.656
36	sigma	left	6	0.814341	223.468
36	sigma	left	7	0.875239	214.934
36	sigma	left	8	0.688361	287.459
36	sigma	left	9	0.646672	450.193
36	sigma	left	10	0.835441	203.411
37	sigma	left	1	0.665888	212.223
37	sigma	left	2	0.810329	258.243
37	sigma	left	3	0.800898	355.146
37	sigma	left	4	0.639608	185.937
37	sigma	left	5	0.917829	173.066
37	sigma	left	6	0.825922	279.315
37	sigma	left	7	0.792409	256.367
37	sigma	left	8	0.824746	331.632
37	sigma	left	9	0.637385	412.13
37	sigma	left	10	0.753072	217.033
38	sigma	left	1	0.720965	208.47
38	sigma	left	2	0.822563	332.185
38	sigma	left	3	0.841931	328.355
38	sigma	left	4	0.592476	350.583
38	sigma	left	5	0.820286	270.076
38	sigma	left	6	0	265.498
38	sigma	left	7	0.89033	323.866
38	sigma	left	8	0.828863	386.79
38	sigma	left	9	0.824987	271.894
38	sigma	left	10	0.660079	427.179
39	sigma	left	1	0.842268	176.162
39	sigma	left	2	0.741481	149.202
39	sigma	left	3	0.776924	140.464
39	sigma	left	4	0.632602	175.025
39	sigma	left	5	0.85484	181.089
39	sigma	left	6	0.771973	240.453
39	sigma	left	7	0.849439	184.938
39	sigma	left	8	0.815726	188.74
39	sigma	left	9	0.60709	233.166
39	sigma	left	10	0.46113	490.977
40	sigma	left	1	0.702055	282.054
40	sigma	left	2	0.800087	340.89
40	sigma	left	3	0.871629	275.664
40	sigma	left	4	0.869619	313.737
40	sigma	left	5	0.595937	290.172
40	sigma	left	6	0.84475	169.608
40	sigma	left	7	0.78571	275.652
40	sigma	left	8	0.770973	304.607
40	sigma	left	9	0.781108	301.898
40	sigma	left	10	0.155928	452.518
41	sigma	left	1	0.846537	194.392
41	sigma	left	2	0.785129	231.926
41	sigma	left	3	0.816389	284.668
41	sigma	left	4	0.873339	182.457
41	sigma	left	5	0.847068	253.391
41	sigma	left	6	0.802226	292.194
41	sigma	left	7	0.821035	175.053
41	sigma	left	8	0.741125	299.296
41	sigma	left	9	0.753072	392.691
41	sigma	left	10	0.87057	304.632
42	sigma	left	1	0.672832	281.218
42	sigma	left	2	0.762835	209.739
42	sigma	left	3	0.750546	292.668
42	sigma	left	4	0.870965	305.15
42	sigma	left	5	0.848326	270.708
42	sigma	left	6	0.833853	269.207
42	sigma	left	7	0.786597	339.334
42	sigma	left	8	0.861824	355.249
42	sigma	left	9	0.864668	237.438
42	sigma	left	10	0	469.798
43	sigma	left	1	0.852955	187.737
43	sigma	left	2	0.802167	274.787
43	sigma	left	3	0.715108	275.796
43	sigma	left	4	0.868312	204.19
43	sigma	left	5	0.566234	161.862
43	sigma	left	6	0.76921	202.875
43	sigma	left	7	0.789516	285.976
43	sigma	left	8	0.900658	148.521
43	sigma	left	9	0.68982	504.952
43	sigma	left	10	0.851836	251.057
44	sigma	left	1	0.663379	235.667
44	sigma	left	2	0.783559	385.686
44	sigma	left	3	0.784707	283.325
44	sigma	left	4	0.831886	365.962
44	sigma	left	5	0.763684	275.424
44	sigma	left	6	0.793794	238.468
44	sigma	left	7	0.861997	327.575
44	sigma	left	8	0.387318	473.94
44	sigma	left	9	0.788529	266.551
44	sigma	left	10	0.645241	285.03
45	sigma	left	1	0.610906	273.228
45	sigma	left	2	0.830941	223.482
45	sigma	left	3	0.812728	299.666
45	sigma	left	4	0.892183	212.073
45	sigma	left	5	0.781457	288.509
45	sigma	left	6	0.84908	234.005
45	sigma	left	7	0.796295	209.98
45	sigma	left	8	0.720763	278.112
45	sigma	left	9	0.816735	278.003
45	sigma	left	10	0.865156	340.609
46	sigma	left	1	0.648848	241.762
46	sigma	left	2	0.835301	382.387
46	sigma	left	3	0.885595	320.963
46	sigma	left	4	0.570413	417.322
46	sigma	left	5	0.693388	277.514
46	sigma	left	6	0.414979	329.801
46	sigma	left	7	0.507762	371.263
46	sigma	left	8	0.830282	357.738
46	sigma	left	9	0.556204	484.607
46	sigma	left	10	0.890401	316.298
47	sigma	left	1	0.840352	164.197
47	sigma	left	2	0.669834	323.307
47	sigma	left	3	0.856907	201.948
47	sigma	left	4	0.86672	138.299
47	sigma	left	5	0.850578	265.104
47	sigma	left	6	0.807326	214.674
47	sigma	left	7	0.840852	200.198
47	sigma	left	8	0.844976	303.293
47	sigma	left	9	0.787316	290.484
47	sigma	left	10	0.890349	225.858
48	sigma	left	1	0.750765	295.964
48	sigma	left	2	0.710246	269.119
48	sigma	left	3	0.835798	347.082
48	sigma	left	4	0.882004	217.757
48	sigma	left	5	0.857332	202.216
48	sigma	left	6	0.794447	275.549
48	sigma	left	7	0.876614	223.09
48	sigma	left	8	0.714918	293.402
48	sigma	left	9	0.637752	434.964
48	sigma	left	10	0.84569	339.332
49	sigma	left	1	0.727283	274.005
49	sigma	left	2	0.821601	216.401
49	sigma	left	3	0.825749	312.493
49	sigma	left	4	0.783244	240.429
49	sigma	left	5	0.867085	290.709
49	sigma	left	6	0.725059	224.007
49	sigma	left	7	0.827377	214.739
49	sigma	left	8	0.860071	282.187
49	sigma	left	9	0.667387	354.36
49	sigma	left	10	0.618413	425.753
50	sigma	left	1	0.72347	210.164
50	sigma	left	2	0.717681	276.494
50	sigma	left	3	0.73062	252.401
50	sigma	left	4	0.930022	178.774
50	sigma	left	5	0.836959	219.38
50	sigma	left	6	0.697402	270.27
50	sigma	left	7	0.906774	164.115
50	sigma	left	8	0.907958	198.912
50	sigma	left	9	0.805502	270.086
50	sigma	left	10	0.770752	446.701
51	sigma	left	1	0.750159	282.192
51	sigma	left	2	0.782501	219.18
51	sigma	left	3	0.822553	298.494
51	sigma	left	4	0.803777	259.657
51	sigma	left	5	0.897606	236.069
51	sigma	left	6	0.739905	224.251
51	sigma	left	7	0.763865	233.71
51	sigma	left	8	0.823868	371.54
51	sigma	left	9	0.442173	397.381
51	sigma	left	10	0.777325	223.117
52	sigma	left	1	0.802816	213
52	sigma	left	2	0.694572	329.741
52	sigma	left	3	0.827252	225.108
52	sigma	left	4	0.766217	257.784
52	sigma	left	5	0.752775	325.228
52	sigma	left	6	0.856	215.608
52	sigma	left	7	0.878895	166.271
52	sigma	left	8	0.85356	238.845
52	sigma	left	9	0.583409	419.369
52	sigma	left	10	0.634098	389.82
53	sigma	left	1	0.884196	150.285
53	sigma	left	2	0.695797	161.367
53	sigma	left	3	0.70477	168.584
53	sigma	left	4	0.882896	143.451
53	sigma	left	5	0.862771	119.311
53	sigma	left	6	0.802078	250.307
53	sigma	left	7	0.744362	252.027
53	sigma	left	8	0.689056	202.807
53	sigma	left	9	0.824408	195.616
53	sigma	left	10	0	516.867
54	sigma	left	1	0.875097	175.869
54	sigma	left	2	0.776409	233.089
54	sigma	left	3	0.747129	233.691
54	sigma	left	4	0.829186	241.884
54	sigma	left	5	0.837685	323.033
54	sigma	left	6	0.796361	321.723
54	sigma	left	7	0.864327	175.008
54	sigma	left	8	0.791767	312.599
54	sigma	left	9	0.762936	401.086
54	sigma	left	10	0.870921	195.591
55	sigma	left	1	0.732904	300.527
55	sigma	left	2	0.834535	190.93
55	sigma	left	3	0.678126	252.996
55	sigma	left	4	0.877478	226.185
55	sigma	left	5	0.841277	201.207
55	sigma	left	6	0.846256	243.569
55	sigma	left	7	0.746786	214.152
55	sigma	left	8	0.822727	202.094
55	sigma	left	9	0.710885	515.467
55	sigma	left	10	0.728892	193.442
56	sigma	left	1	0.651351	258.102
56	sigma	left	2	0.831179	221.344
56	sigma	left	3	0.816164	276.604
56	sigma	left	4	0.880416	240.162
56	sigma	left	5	0.79289	256.925
56	sigma	left	6	0.836161	235.428
56	sigma	left	7	0.798709	187.796
56	sigma	left	8	0.887345	282.155
56	sigma	left	9	0	443.862
56	sigma	left	10	0.852955	318.344
57	sigma	left	1	0.772823	276.393
57	sigma	left	2	0.575204	259.186
57	sigma	left	3	0.724109	315.683
57	sigma	left	4	0.704152	356.53
57	sigma	left	5	0.518101	275.961
57	sigma	left	6	0.474981	250.228
57	sigma	left	7	0.583508	193.275
57	sigma	left	8	0.442857	336.542
57	sigma	left	9	0.590492	260.938
57	sigma	left	10	0.388267	532.424
58	sigma	left	1	0.846749	185.77
58	sigma	left	2	0.616048	346.184
58	sigma	left	3	0.815614	198.385
58	sigma	left	4	0.908717	165.155
58	sigma	left	5	0.856786	194.061
58	sigma	left	6	0.811714	171.477
58	sigma	left	7	0.740169	264.658
58	sigma	left	8	0.854909	294.963
58	sigma	left	9	0.503675	410.99
58	sigma	left	10	0.821366	272.589
59	sigma	left	1	0.737512	289.123
59	sigma	left	2	0.757313	230.452
59	sigma	left	3	0.798601	332.463
59	sigma	left	4	0.780522	220.024
59	sigma	left	5	0.840317	318.135
59	sigma	left	6	0.829309	229.762
59	sigma	left	7	0.885365	175.122
59	sigma	left	8	0.813992	320.57
59	sigma	left	9	0.682737	401.476
59	sigma	left	10	0.560213	261.133
60	sigma	left	1	0.820042	197.219
60	sigma	left	2	0.738347	288.443
60	sigma	left	3	0.860229	272.262
60	sigma	left	4	0.804532	351.462
60	sigma	left	5	0.896352	252.776
60	sigma	left	6	0.447824	320.309
60	sigma	left	7	0.835869	183.382
60	sigma	left	8	0.829997	333.797
60	sigma	left	9	0.880227	240.186
60	sigma	left	10	0.84679	210.803
61	sigma	left	1	0.340065	330.057
61	sigma	left	2	0.745688	284.085
61	sigma	left	3	0.555296	159.712
61	sigma	left	4	0.749419	170.275
61	sigma	left	5	0.71645	300.145
61	sigma	left	6	0.0985929	321.652
61	sigma	left	7	0.863748	163.601
61	sigma	left	8	0.666616	223.572
61	sigma	left	9	0.509214	402.892
61	sigma	left	10	0.745344	252.822
62	sigma	left	1	0.872502	187.697
62	sigma	left	2	0.610733	247.38
62	sigma	left	3	0.883513	228.029
62	sigma	left	4	0.841703	292.206
62	sigma	left	5	0.744669	296.376
62	sigma	left	6	0	311.885
62	sigma	left	7	0.802912	169.373
62	sigma	left	8	0.934643	112.704
62	sigma	left	9	0.875649	248.674
62	sigma	left	10	0.666745	342.869
63	sigma	left	1	0.804024	198.496
63	sigma	left	2	0.836016	216.308
63	sigma	left	3	0.779624	324.093
63	sigma	left	4	0.87605	208.621
63	sigma	left	5	0.88085	214.248
63	sigma	left	6	0.814825	286.656
63	sigma	left	7	0.750522	199.451
63	sigma	left	8	0.79375	307.859
63	sigma	left	9	0.816353	377.599
63	sigma	left	10	0.483321	412.095
64	sigma	left	1	0.741818	198.032
64	sigma	left	2	0.779059	245.462
64	sigma	left	3	0.854974	290.74
64	sigma	left	4	0.849707	222.378
64	sigma	left	5	0.882356	282.45
64	sigma	left	6	0.486821	296.342
64	sigma	left	7	0.847773	257.053
64	sigma	left	8	0.821551	310.899
64	sigma	left	9	0.930801	236.275
64	sigma	left	10	0.749485	271.233
65	sigma	left	1	0.756396	274.548
65	sigma	left	2	0.600416	245.587
65	sigma	left	3	0.816406	323.985
65	sigma	left	4	0.696861	275.228
65	sigma	left	5	0.776951	205.368
65	sigma	left	6	0.746421	214.892
65	sigma	left	7	0.819367	254.673
65	sigma	left	8	0.820332	316.33
65	sigma	left	9	0.581589	395.811
65	sigma	left	10	0.785897	248.533
66	sigma	left	1	0.713426	279.993
66	sigma	left	2	0.77445	305.629
66	sigma	left	3	0.806574	308.027
66	sigma	left	4	0.816891	289.591
66	sigma	left	5	0.908832	190.475
66	sigma	left	6	0.564392	221.833
66	sigma	left	7	0.852964	231.74
66	sigma	left	8	0.871816	198.886
66	sigma	left	9	0.573196	302.899
66	sigma	left	10	0.548199	391.814
67	sigma	left	1	0.866402	177.094
67	sigma	left	2	0.703775	215.543
67	sigma	left	3	0.839711	217.621
67	sigma	left	4	0.232072	191.583
67	sigma	left	5	0.791461	257.567
67	sigma	left	6	0.725044	328.548
67	sigma	left	7	0.860494	202.983
67	sigma	left	8	0	194.65
67	sigma	left	9	0.770799	286.837
67	sigma	left	10	0	521.966
68	sigma	left	1	0.678295	324.178
68	sigma	left	2	0.802352	193.346
68	sigma	left	3	0.812134	323.868
68	sigma	left	4	0.865283	255.216
68	sigma	left	5	0.795026	261.195
68	sigma	left	6	0.815281	267.163
68	sigma	left	7	0.913866	144.313
68	sigma	left	8	0.755313	289.592
68	sigma	left	9	0.735527	464.391
68	sigma	left	10	0.792403	223.476
69	sigma	left	1	0.777325	221.483
69	sigma	left	2	0.587027	166.743
69	sigma	left	3	0.782028	167.945
69	sigma	left	4	0.275476	128.075
69	sigma	left	5	0.803398	258.593
69	sigma	left	6	0.737833	185.559
69	sigma	left	7	0.794071	169.83
69	sigma	left	8	0.707288	227.243
69	sigma	left	9	0.71446	258.224
69	sigma	left	10	0	462.943
70	sigma	left	1	0.849824	165.425
70	sigma	left	2	0.840028	215.35
70	sigma	left	3	0.848484	185.621
70	sigma	left	4	0.875358	181.84
70	sigma	left	5	0.863465	240.99
70	sigma	left	6	0.707379	199.779
70	sigma	left	7	0.801546	180.579
70	sigma	left	8	0	259.416
70	sigma	left	9	0.789093	215.716
70	sigma	left	10	0.878725	286.249
71	sigma	left	1	0.584238	214.021
71	sigma	left	2	0.740325	281.243
71	sigma	left	3	0.852258	264.551
71	sigma	left	4	0.886698	182.007
71	sigma	left	5	0.850048	329.796
71	sigma	left	6	0.803598	235.433
71	sigma	left	7	0.771437	221.883
71	sigma	left	8	0.856697	293.895
71	sigma	left	9	0.582482	415.093
71	sigma	left	10	0.747443	252.459
72	sigma	left	1	0.820202	195.365
72	sigma	left	2	0.785766	259.79
72	sigma	left	3	0.830375	225.686
72	sigma	left	4	0.795691	289.902
72	sigma	left	5	0.80437	260.879
72	sigma	left	6	0.831573	214.504
72	sigma	left	7	0.938412	189.496
72	sigma	left	8	0.902146	183.951
72	sigma	left	9	0.821151	429.509
72	sigma	left	10	0.875886	226.104
73	sigma	left	1	0.843986	167.842
73	sigma	left	2	0.786511	171.965
73	sigma	left	3	0.731619	271.525
73	sigma	left	4	0.865418	141.443
73	sigma	left	5	0.858397	168.936
73	sigma	left	6	0.642328	337.209
73	sigma	left	7	0.736262	224.656
73	sigma	left	8	0.722805	189.807
73	sigma	left	9	0.854497	214.995
73	sigma	left	10	0.827819	219.478
74	sigma	left	1	0.75171	332.667
74	sigma	left	2	0.724927	282.916
74	sigma	left	3	0.662986	189.746
74	sigma	left	4	0.73766	132.065
74	sigma	left	5	0.750604	246.196
74	sigma	left	6	0.798357	185.576
74	sigma	left	7	0	198.373
74	sigma	left	8	0.878894	140.324
74	sigma	left	9	0.839491	226.71
74	sigma	left	10	0	283.721
75	sigma	left	1	0.917254	133.521
75	sigma	left	2	0.744833	230.472
75	sigma	left	3	0.891	229.766
75	sigma	left	4	0.910328	183.896
75	sigma	left	5	0.866483	178.202
75	sigma	left	6	0.472027	311.043
75	sigma	left	7	0.90231	169.77
75	sigma	left	8	0.812334	251.287
75	sigma	left	9	0.77951	411.338
75	sigma	left	10	0.810314	280.165
76	sigma	left	1	0.667625	261.696
76	sigma	left	2	0.393482	179.787
76	sigma	left	3	0.799977	253.563
76	sigma	left	4	0.855498	127.43
76	sigma	left	5	0	356.152
76	sigma	left	6	0.758852	279.672
76	sigma	left	7	0.851529	175.034
76	sigma	left	8	0.204601	405.107
76	sigma	left	9	0.760435	236.195
76	sigma	left	10	0.607211	282.28
77	sigma	left	1	0.357332	269.267
77	sigma	left	2	0.716793	325.758
77	sigma	left	3	0.723238	282.384
77	sigma	left	4	0.762091	219.017
77	sigma	left	5	0.627582	224.389
77	sigma	left	6	0.636168	252.961
77	sigma	left	7	0	395.752
77	sigma	left	8	0.602146	316.496
77	sigma	left	9	0	256.46
77	sigma	left	10	0.933641	117.034
78	sigma	left	1	0.881763	171.352
78	sigma	left	2	0.801726	204.276
78	sigma	left	3	0.797653	377.612
78	sigma	left	4	0.863135	203.937
78	sigma	left	5	0.806025	172.67
78	sigma	left	6	0.626669	278.702
78	sigma	left	7	0.811869	272.917
78	sigma	left	8	0.861841	290.625
78	sigma	left	9	0.540031	434.098
78	sigma	left	10	0.767145	302.488
79	sigma	left	1	0.784864	213.081
79	sigma	left	2	0.748615	255.487
79	sigma	left	3	0.851152	271.209
79	sigma	left	4	0.829234	242.19
79	sigma	left	5	0.761337	331.628
79	sigma	left	6	0.873712	278.592
79	sigma	left	7	0.69363	257.911
79	sigma	left	8	0.879381	308.451
79	sigma	left	9	0.590895	360.87
79	sigma	left	10	0.792763	292.618
80	sigma	left	1	0.717328	286.636
80	sigma	left	2	0.603992	262.74
80	sigma	left	3	0.753423	266.053
80	sigma	left	4	0.827621	310.28
80	sigma	left	5	0.852758	185.567
80	sigma	left	6	0.668299	318.69
80	sigma	left	7	0.839663	269.904
80	sigma	left	8	0.865054	180.907
80	sigma	left	9	0.640501	411.378
80	sigma	left	10	0.718975	234.573
81	sigma	left	1	0.673779	268.821
81	sigma	left	2	0.828887	243.352
81	sigma	left	3	0.682438	339.116
81	sigma	left	4	0.785336	410.32
81	sigma	left	5	0.7389	198.894
81	sigma	left	6	0.748259	267.772
81	sigma	left	7	0.85262	221.144
81	sigma	left	8	0	412.347
81	sigma	left	9	0.719648	328.266
81	sigma	left	10	0.612852	242.881
82	sigma	left	1	0.780549	170.494
82	sigma	left	2	0.793613	237.506
82	sigma	left	3	0.799247	211.772
82	sigma	left	4	0.831837	261.524
82	sigma	left	5	0.583989	176.05
82	sigma	left	6	0.796511	292.818
82	sigma	left	7	0.838767	224.874
82	sigma	left	8	0.575371	207.5
82	sigma	left	9	0.542354	393.367
82	sigma	left	10	0.796565	316.132
83	sigma	left	1	0.823642	224.116
83	sigma	left	2	0.87105	160.913
83	sigma	left	3	0.861239	250.715
83	sigma	left	4	0.836836	197.581
83	sigma	left	5	0.848341	197.999
83	sigma	left	6	0.491192	238.941
83	sigma	left	7	0.810786	286.378
83	sigma	left	8	0.471376	248.493
83	sigma	left	9	0.820698	290.76
83	sigma	left	10	0.544791	290.051
84	sigma	left	1	0.845672	155.6
84	sigma	left	2	0.767226	197.219
84	sigma	left	3	0.780485	155.265
84	sigma	left	4	0.813143	136.794
84	sigma	left	5	0.768964	242.406
84	sigma	left	6	0.839763	185.136
84	sigma	left	7	0.87785	164.375
84	sigma	left	8	0.695307	172.185
84	sigma	left	9	0.396496	419.279
84	sigma	left	10	0.815764	228.537
85	sigma	left	1	0.839661	170.562
85	sigma	left	2	0.457232	227.228
85	sigma	left	3	0.818426	122.753
85	sigma	left	4	0.646739	267.736
85	sigma	left	5	0.806866	145.92
85	sigma	left	6	0.866064	147.762
85	sigma	left	7	0.629049	241.053
85	sigma	left	8	0.524461	283.275
85	sigma	left	9	0.660144	261.879
85	sigma	left	10	0.680755	245.426
86	sigma	left	1	0.825198	209.574
86	sigma	left	2	0.853576	197.134
86	sigma	left	3	0.820751	349.038
86	sigma	left	4	0.845422	205.345
86	sigma	left	5	0.834888	225.108
86	sigma	left	6	0.668595	295.087
86	sigma	left	7	0.810256	221.529
86	sigma	left	8	0.822321	319.404
86	sigma	left	9	0.81834	219.364
86	sigma	left	10	0.855846	247.352
87	sigma	left	1	0.836951	180.866
87	sigma	left	2	0.538579	334.488
87	sigma	left	3	0.822711	305.794
87	sigma	left	4	0.837729	283.28
87	sigma	left	5	0.874999	268.994
87	sigma	left	6	0.785513	287.236
87	sigma	left	7	0.634313	244.047
87	sigma	left	8	0.80082	359.439
87	sigma	left	9	0.877115	221.568
87	sigma	left	10	0.892618	200.885
88	sigma	left	1	0.903493	122.091
88	sigma	left	2	0.678779	233.54
88	sigma	left	3	0.601941	351.829
88	sigma	left	4	0.813023	165.081
88	sigma	left	5	0.449731	171.819
88	sigma	left	6	0.676523	302.268
88	sigma	left	7	0.850091	177.997
88	sigma	left	8	0.738868	233.762
88	sigma	left	9	0.761184	218.78
88	sigma	left	10	0	527.861
89	sigma	left	1	0.757952	280.125
89	sigma	left	2	0.878123	145.127
89	sigma	left	3	0.626633	241.955
89	sigma	left	4	0	176.42
89	sigma	left	5	0.763268	166.757
89	sigma	left	6	0.792424	141.734
89	sigma	left	7	0.721478	221.755
89	sigma	left	8	0.393968	244.871
89	sigma	left	9	0.698043	217.205
89	sigma	left	10	0.630093	208.907
90	sigma	left	1	0.919621	144.682
90	sigma	left	2	0.888981	167.968
90	sigma	left	3	0.861219	232.386
90	sigma	left	4	0.825546	257.115
90	sigma	left	5	0.848018	171.885
90	sigma	left	6	0.818781	243.808
90	sigma	left	7	0.77549	218.283
90	sigma	left	8	0.871375	246.302
90	sigma	left	9	0.679952	488.827
90	sigma	left	10	0.473375	343.485
91	sigma	left	1	0.869236	169.162
91	sigma	left	2	0.912816	203.85
91	sigma	left	3	0.913568	200.812
91	sigma	left	4	0.900728	228.529
91	sigma	left	5	0.441924	320.564
91	sigma	left	6	0.686459	335.731
91	sigma	left	7	0.843873	224.29
91	sigma	left	8	0.858067	347.965
91	sigma	left	9	0.722894	320.041
91	sigma	left	10	0.571911	207.471
92	sigma	left	1	0.886895	157.319
92	sigma	left	2	0.724385	268.95
92	sigma	left	3	0.854131	176.712
92	sigma	left	4	0.793456	172.451
92	sigma	left	5	0.755781	190.675
92	sigma	left	6	0.660946	206.705
92	sigma	left	7	0.371845	197.621
92	sigma	left	8	0.532877	204.244
92	sigma	left	9	0.868808	141.551
92	sigma	left	10	0.660197	208.934
93	sigma	left	1	0.55675	234.768
93	sigma	left	2	0.871074	204.872
93	sigma	left	3	0.887667	260.459
93	sigma	left	4	0.855818	301.365
93	sigma	left	5	0.686923	321.396
93	sigma	left	6	0.734826	275.726
93	sigma	left	7	0.869803	299.001
93	sigma	left	8	0.878776	324.103
93	sigma	left	9	0.752569	355.916
93	sigma	left	10	0.879799	257.807
94	sigma	left	1	0.772187	253.411
94	sigma	left	2	0.869105	216.671
94	sigma	left	3	0.885483	228.45
94	sigma	left	4	0.868798	184.621
94	sigma	left	5	0.810238	315.924
94	sigma	left	6	0.812198	209.635
94	sigma	left	7	0.829642	276.428
94	sigma	left	8	0.850249	334.891
94	sigma	left	9	0.868842	282.394
94	sigma	left	10	0	265.178
95	sigma	left	1	0.681158	361.67
95	sigma	left	2	0.725899	292.935
95	sigma	left	3	0.937165	214.168
95	sigma	left	4	0.817052	238.083
95	sigma	left	5	0.851196	283.743
95	sigma	left	6	0.693814	233.781
95	sigma	left	7	0.864147	221.962
95	sigma	left	8	0.789007	492.51
95	sigma	left	9	0.852233	303.658
95	sigma	left	10	0.813367	286.323
96	sigma	left	1	0.80634	240.74
96	sigma	left	2	0.696961	220.148
96	sigma	left	3	0.880011	250.078
96	sigma	left	4	0.834097	353.713
96	sigma	left	5	0.672475	309.887
96	sigma	left	6	0.644758	277.421
96	sigma	left	7	0.768494	235.827
96	sigma	left	8	0.806178	283.127
96	sigma	left	9	0.868722	315.211
96	sigma	left	10	0.859237	258.644
97	sigma	left	1	0.753337	279.603
97	sigma	left	2	0.79896	390.482
97	sigma	left	3	0.824167	212.045
97	sigma	left	4	0.901701	183.373
97	sigma	left	5	0.73317	419.552
97	sigma	left	6	0.645144	239.783
97	sigma	left	7	0.769523	276.083
97	sigma	left	8	0.739034	501.116
97	sigma	left	9	0.595389	396.793
97	sigma	left	10	0.888933	173.772
98	sigma	left	1	0.775499	215.116
98	sigma	left	2	0.719217	215.94
98	sigma	left	3	0.836733	296.752
98	sigma	left	4	0.800164	275.359
98	sigma	left	5	0.861554	264.822
98	sigma	left	6	0.721373	248.969
98	sigma	left	7	0.848564	259.582
98	sigma	left	8	0.860445	346.575
98	sigma	left	9	0.884516	250.272
98	sigma	left	10	0.886892	272.68
99	sigma	left	1	0.587413	278.443
99	sigma	left	2	0.822308	312.641
99	sigma	left	3	0.828906	268.951
99	sigma	left	4	0.862223	310.39
99	sigma	left	5	0.832404	259.447
99	sigma	left	6	0.500958	298.128
99	sigma	left	7	0.864749	270.277
99	sigma	left	8	0.799351	281.342
99	sigma	left	9	0.710426	455.358
99	sigma	left	10	0.742897	273.192
100	sigma	left	1	0.736612	303.176
100	sigma	left	2	0.651426	296.21
100	sigma	left	3	0.829385	186.3
100	sigma	left	4	0.867277	253.314
100	sigma	left	5	0.591549	355.969
100	sigma	left	6	0.753843	273.078
100	sigma	left	7	0.890373	167.691
100	sigma	left	8	0.645715	434.775
100	sigma	left	9	0.843082	227.683
100	sigma	left	10	0.902428	172.074
101	sigma	left	1	0.676322	310.853
101	sigma	left	2	0.793174	241.021
101	sigma	left	3	0.623769	421.421
101	sigma	left	4	0.871913	338.429
101	sigma	left	5	0.741828	313.049
101	sigma	left	6	0.861319	262.097
101	sigma	left	7	0.586751	261.665
101	sigma	left	8	0.551438	387.857
101	sigma	left	9	0.832042	361.728
101	sigma	left	10	0.368174	575.303
102	sigma	left	1	0.618243	319.612
102	sigma	left	2	0.710728	227.208
102	sigma	left	3	0.780422	267.885
102	sigma	left	4	0.85254	287.492
102	sigma	left	5	0.672325	253.136
102	sigma	left	6	0.845403	244.237
102	sigma	left	7	0.893988	223.375
102	sigma	left	8	0.852706	270.563
102	sigma	left	9	0.78692	281.253
102	sigma	left	10	0	494.662
103	sigma	left	1	0.848993	198.457
103	sigma	left	2	0.686424	320.92
103	sigma	left	3	0.835763	335.373
103	sigma	left	4	0.90183	276.437
103	sigma	left	5	0.834878	261.653
103	sigma	left	6	0.716143	276.724
103	sigma	left	7	0.90181	222.507
103	sigma	left	8	0.836154	317.629
103	sigma	left	9	0.899635	264.427
103	sigma	left	10	0.566597	296.454
104	sigma	left	1	0.868384	193.594
104	sigma	left	2	0.870407	218.185
104	sigma	left	3	0.793396	275.441
104	sigma	left	4	0.909581	233.405
104	sigma	left	5	0.507415	191.37
104	sigma	left	6	0.817561	275.48
104	sigma	left	7	0.809682	208.988
104	sigma	left	8	0.856538	287.562
104	sigma	left	9	0.890694	259.893
104	sigma	left	10	0.897782	182.267
105	sigma	left	1	0.849079	211.316
105	sigma	left	2	0.734847	362.236
105	sigma	left	3	0.770322	284.399
105	sigma	left	4	0.898694	285.376
105	sigma	left	5	0.740597	241.752
105	sigma	left	6	0.906618	200.596
105	sigma	left	7	0.78728	254.049
105	sigma	left	8	0.84826	358.177
105	sigma	left	9	0.624859	390.178
105	sigma	left	10	0.846109	267.437
106	sigma	left	1	0.728016	291.505
106	sigma	left	2	0.76606	278.445
106	sigma	left	3	0.817756	249.166
106	sigma	left	4	0.73996	211.946
106	sigma	left	5	0.511918	384.425
106	sigma	left	6	0.89638	203.704
106	sigma	left	7	0.832137	269.488
106	sigma	left	8	0.650276	508.607
106	sigma	left	9	0.852923	171.436
106	sigma	left	10	0.906207	123.073
107	sigma	left	1	0.826008	233.243
107	sigma	left	2	0.840702	190.382
107	sigma	left	3	0.81422	350.912
107	sigma	left	4	0.80747	399.776
107	sigma	left	5	0.844999	279.079
107	sigma	left	6	0.544333	320.875
107	sigma	left	7	0.443457	258.251
107	sigma	left	8	0.66143	465.591
107	sigma	left	9	0.66808	470.609
107	sigma	left	10	0.760937	255.784
108	sigma	left	1	0.849421	192.963
108	sigma	left	2	0.600399	311.526
108	sigma	left	3	0.740937	213.463
108	sigma	left	4	0.923148	184.772
108	sigma	left	5	0.88725	208.429
108	sigma	left	6	0.761672	246.279
108	sigma	left	7	0.842674	179.683
108	sigma	left	8	0.797442	342.651
108	sigma	left	9	0.5446	219.871
108	sigma	left	10	0.840778	243.782
109	sigma	left	1	0.834221	271.058
109	sigma	left	2	0.827778	183.79
109	sigma	left	3	0.857052	262.424
109	sigma	left	4	0.840835	217.67
109	sigma	left	5	0.86166	201.091
109	sigma	left	6	0.747101	343.252
109	sigma	left	7	0.749579	231.609
109	sigma	left	8	0.859476	307.482
109	sigma	left	9	0.717047	224.607
109	sigma	left	10	0.700215	239.364
110	sigma	left	1	0.590497	275.805
110	sigma	left	2	0.869403	210.685
110	sigma	left	3	0.8248	260.483
110	sigma	left	4	0.898671	243.574
110	sigma	left	5	0.837831	233.306
110	sigma	left	6	0.819595	200.625
110	sigma	left	7	0.767136	257.145
110	sigma	left	8	0.846888	228.244
110	sigma	left	9	0.75787	347.137
110	sigma	left	10	0.877687	305.856
111	sigma	left	1	0.444185	289.548
111	sigma	left	2	0.861028	226.658
111	sigma	left	3	0.674579	295.185
111	sigma	left	4	0.889513	241.45
111	sigma	left	5	0.853607	262.02
111	sigma	left	6	0.749007	379.244
111	sigma	left	7	0.899949	173.368
111	sigma	left	8	0.415504	268.032
111	sigma	left	9	0.85911	298.399
111	sigma	left	10	0.78641	267.225
112	sigma	left	1	0.924386	142.799
112	sigma	left	2	0.779742	217.97
112	sigma	left	3	0.882556	210.057
112	sigma	left	4	0.912537	211.588
112	sigma	left	5	0.839029	197.204
112	sigma	left	6	0.532807	356.491
112	sigma	left	7	0.879975	167.331
112	sigma	left	8	0.856549	330.706
112	sigma	left	9	0.680791	439.215
112	sigma	left	10	0	267.224
113	sigma	left	1	0.696494	216.731
113	sigma	left	2	0.886774	230.614
113	sigma	left	3	0.833677	213.311
113	sigma	left	4	0.91449	231.216
113	sigma	left	5	0.850345	238.916
113	sigma	left	6	0.72298	305.238
113	sigma	left	7	0.913703	148.66
113	sigma	left	8	0.828702	229.306
113	sigma	left	9	0.766884	480.827
113	sigma	left	10	0.81981	237.312
114	sigma	left	1	0.716926	213.311
114	sigma	left	2	0.81659	236.43
114	sigma	left	3	0.802311	358.734
114	sigma	left	4	0.705684	223.789
114	sigma	left	5	0.853008	145.001
114	sigma	left	6	0.82004	350.23
114	sigma	left	7	0.820271	220.484
114	sigma	left	8	0.753944	218.189
114	sigma	left	9	0.44419	423.478
114	sigma	left	10	0.842483	174.426
115	sigma	left	1	0.835987	221.433
115	sigma	left	2	0.753265	411.654
115	sigma	left	3	0.864085	179.555
115	sigma	left	4	0.825438	299.922
115	sigma	left	5	0.88394	227.573
115	sigma	left	6	0.587107	236.52
115	sigma	left	7	0.827056	249.622
115	sigma	left	8	0.854683	191.627
115	sigma	left	9	0.630772	417.376
115	sigma	left	10	0.498093	303.606
116	sigma	left	1	0.833416	194.604
116	sigma	left	2	0.682029	261.58
116	sigma	left	3	0.811945	348.376
116	sigma	left	4	0.811383	249.73
116	sigma	left	5	0.86438	244.631
116	sigma	left	6	0.725448	288.346
116	sigma	left	7	0.707061	271.578
116	sigma	left	8	0.817872	248.654
116	sigma	left	9	0.524498	381.164
116	sigma	left	10	0.395541	232.053
117	sigma	left	1	0.68496	353.305
117	sigma	left	2	0.812002	346.771
117	sigma	left	3	0.414067	254.967
117	sigma	left	4	0.855664	251.699
117	sigma	left	5	0.243526	275.394
117	sigma	left	6	0.825792	198.526
117	sigma	left	7	0.80612	252.452
117	sigma	left	8	0.573969	293.974
117	sigma	left	9	0.628064	432.389
117	sigma	left	10	0.523656	260.972
118	sigma	left	1	0.705386	197.432
118	sigma	left	2	0.88582	210.737
118	sigma	left	3	0.855265	265.871
118	sigma	left	4	0.853803	239.759
118	sigma	left	5	0.863347	243.192
118	sigma	left	6	0.696636	226.069
118	sigma	left	7	0.790586	247.439
118	sigma	left	8	0.855007	311.542
118	sigma	left	9	0.620072	364.81
118	sigma	left	10	0.811847	268.674
119	sigma	left	1	0.823922	185.703
119	sigma	left	2	0.721074	222.834
119	sigma	left	3	0.748036	243.039
119	sigma	left	4	0.898436	285.141
119	sigma	left	5	0.655482	282.77
119	sigma	left	6	0.703212	311.462
119	sigma	left	7	0.902413	172.675
119	sigma	left	8	0.850432	349.47
119	sigma	left	9	0.785556	329.365
119	sigma	left	10	0.771123	231.81
120	sigma	left	1	0.827967	171.799
120	sigma	left	2	0.732805	290.59
120	sigma	left	3	0.795512	211.183
120	sigma	left	4	0.889265	191.764
120	sigma	left	5	0.859673	236.113
120	sigma	left	6	0.742144	198.798
120	sigma	left	7	0.86761	196.83
120	sigma	left	8	0.887028	163.281
120	sigma	left	9	0.538633	398.597
120	sigma	left	10	0.84009	373.618
121	sigma	left	1	0.843233	200.476
121	sigma	left	2	0.765746	241.971
121	sigma	left	3	0.888756	194.176
121	sigma	left	4	0.77437	194.118
121	sigma	left	5	0.888953	240.644
121	sigma	left	6	0.342264	227.756
121	sigma	left	7	0.80609	230.307
121	sigma	left	8	0.796955	374.491
121	sigma	left	9	0.760919	319.02
121	sigma	left	10	0.909977	237.41
122	sigma	left	1	0.867288	174.997
122	sigma	left	2	0.803173	229.668
122	sigma	left	3	0.855069	258.322
122	sigma	left	4	0.867101	178.157
122	sigma	left	5	0.916375	186.379
122	sigma	left	6	0.713952	317.596
122	sigma	left	7	0.858107	172.732
122	sigma	left	8	0	294.41
122	sigma	left	9	0.450858	427.311
122	sigma	left	10	0.780253	264.745
123	sigma	left	1	0.873124	171.307
123	sigma	left	2	0.865152	271.254
123	sigma	left	3	0.857037	252.696
123	sigma	left	4	0.789156	239.668
123	sigma	left	5	0.592887	206.826
123	sigma	left	6	0.746985	206.685
123	sigma	left	7	0.7345	219.116
123	sigma	left	8	0.681311	412.549
123	sigma	left	9	0.754688	267.097
123	sigma	left	10	0.692826	230.852
124	sigma	left	1	0.716653	248.89
124	sigma	left	2	0.816013	325.134
124	sigma	left	3	0.721128	336.83
124	sigma	left	4	0.764939	248.38
124	sigma	left	5	0.79047	294.245
124	sigma	left	6	0.747926	154.318
124	sigma	left	7	0.812948	238.558
124	sigma	left	8	0.704626	252.41
124	sigma	left	9	0.871369	196.6
124	sigma	left	10	0.878343	226.978
125	sigma	left	1	0.792411	219.742
125	sigma	left	2	0.770763	235.633
125	sigma	left	3	0.775648	326.255
125	sigma	left	4	0.909882	290.289
125	sigma	left	5	0.87745	219.851
125	sigma	left	6	0.884206	240.864
125	sigma	left	7	0.669705	216.64
125	sigma	left	8	0.792302	397.713
125	sigma	left	9	0.914594	248.044
125	sigma	left	10	0.724144	241.18
126	sigma	left	1	0.691084	299.718
126	sigma	left	2	0.795542	208.346
126	sigma	left	3	0.808368	289.022
126	sigma	left	4	0.704047	189.608
126	sigma	left	5	0.826089	348.085
126	sigma	left	6	0.630802	319.341
126	sigma	left	7	0.840679	169.582
126	sigma	left	8	0.828031	223.515
126	sigma	left	9	0.802503	273.325
126	sigma	left	10	0.582467	278.989
127	sigma	left	1	0.707631	310.819
127	sigma	left	2	0.630008	243.178
127	sigma	left	3	0.782567	356.218
127	sigma	left	4	0.812717	234.933
127	sigma	left	5	0.911161	178.011
127	sigma	left	6	0.747155	276.459
127	sigma	left	7	0.884814	245.79
127	sigma	left	8	0.838853	305.266
127	sigma	left	9	0.813039	307.123
127	sigma	left	10	0	453.781
128	sigma	left	1	0.798895	274.704
128	sigma	left	2	0.887959	233.333
128	sigma	left	3	0.792263	331.642
128	sigma	left	4	0.857006	247.736
128	sigma	left	5	0.812235	271.454
128	sigma	left	6	0.754936	276.633
128	sigma	left	7	0.806843	205.971
128	sigma	left	8	0.818365	339.592
128	sigma	left	9	0.891264	271.849
128	sigma	left	10	0.585222	393.381
129	sigma	left	1	0.81598	209.538
129	sigma	left	2	0.674713	277.466
129	sigma	left	3	0.840741	326.907
129	sigma	left	4	0.680172	166.933
129	sigma	left	5	0.903307	208.187
129	sigma	left	6	0.824975	283.902
129	sigma	left	7	0.747455	231.263
129	sigma	left	8	0.864027	288.43
129	sigma	left	9	0.795453	332.94
129	sigma	left	10	0	428.814
130	sigma	left	1	0.771825	232.486
130	sigma	left	2	0.858787	273.757
130	sigma	left	3	0.928855	160.501
130	sigma	left	4	0.822317	226.348
130	sigma	left	5	0.870282	233.941
130	sigma	left	6	0.794884	264.263
130	sigma	left	7	0.866459	277.857
130	sigma	left	8	0.877518	304.677
130	sigma	left	9	0.857762	203.448
130	sigma	left	10	0.822058	276.04
131	sigma	left	1	0.739841	272.989
131	sigma	left	2	0.853177	296.719
131	sigma	left	3	0.835294	303.003
131	sigma	left	4	0.86859	285.302
131	sigma	left	5	0.757834	342.669
131	sigma	left	6	0.578354	322.717
131	sigma	left	7	0.849544	341.454
131	sigma	left	8	0.488817	328.286
131	sigma	left	9	0.851826	301.839
131	sigma	left	10	0.334224	501.903
132	sigma	left	1	0.803989	192.219
132	sigma	left	2	0.820226	218.006
132	sigma	left	3	0.855771	222.52
132	sigma	left	4	0.891459	243.197
132	sigma	left	5	0.699448	273.734
132	sigma	left	6	0.828507	230.084
132	sigma	left	7	0.686199	287.653
132	sigma	left	8	0.790232	304.654
132	sigma	left	9	0.557623	377.398
132	sigma	left	10	0.843486	332.362
133	sigma	left	1	0.889891	166.437
133	sigma	left	2	0.802435	207.038
133	sigma	left	3	0.794064	245.231
133	sigma	left	4	0.968006	127.151
133	sigma	left	5	0.811634	295.357
133	sigma	left	6	0.855381	242.715
133	sigma	left	7	0.884877	168.457
133	sigma	left	8	0.77786	279.983
133	sigma	left	9	0.871966	321.154
133	sigma	left	10	0.817809	295.111
134	sigma	left	1	0.784728	236.169
134	sigma	left	2	0.841935	249.239
134	sigma	left	3	0.805422	364.445
134	sigma	left	4	0.85254	289.99
134	sigma	left	5	0.862663	232.602
134	sigma	left	6	0.771448	226.578
134	sigma	left	7	0.825404	290.657
134	sigma	left	8	0.884002	311.44
134	sigma	left	9	0.714835	427.193
134	sigma	left	10	0.239895	303.241
135	sigma	left	1	0.852631	184.62
135	sigma	left	2	0.750014	214.765
135	sigma	left	3	0.831223	323.787
135	sigma	left	4	0.910386	171.972
135	sigma	left	5	0.849975	242.946
135	sigma	left	6	0.711897	297.34
135	sigma	left	7	0.846775	153.964
135	sigma	left	8	0.542896	277.336
135	sigma	left	9	0.779299	409.179
135	sigma	left	10	0.89173	234.23
136	sigma	left	1	0.853117	143.776
136	sigma	left	2	0.729291	265.448
136	sigma	left	3	0.867939	144.346
136	sigma	left	4	0.780214	214.044
136	sigma	left	5	0.689149	168.083
136	sigma	left	6	0.734572	210.644
136	sigma	left	7	0.324604	232.372
136	sigma	left	8	0.415011	386.942
136	sigma	left	9	0.758403	229.298
136	sigma	left	10	0.832031	173.313
137	sigma	left	1	0.792358	206.456
137	sigma	left	2	0.879231	197.495
137	sigma	left	3	0.725157	331.311
137	sigma	left	4	0.875073	257.991
137	sigma	left	5	0.918861	177.235
137	sigma	left	6	0.811864	276.124
137	sigma	left	7	0.813679	399.283
137	sigma	left	8	0.872775	311.232
137	sigma	left	9	0	402.823
137	sigma	left	10	0.770611	408.258
138	sigma	left	1	0.746998	280.553
138	sigma	left	2	0.893699	138.948
138	sigma	left	3	0.757492	197.792
138	sigma	left	4	0.845347	162.846
138	sigma	left	5	0.891135	169.131
138	sigma	left	6	0.761669	204.245
138	sigma	left	7	0.690339	284.127
138	sigma	left	8	0.761299	169.731
138	sigma	left	9	0.501675	402.641
138	sigma	left	10	0.668787	243.593
139	sigma	left	1	0.79489	220.019
139	sigma	left	2	0.796907	303.67
139	sigma	left	3	0.65723	275.142
139	sigma	left	4	0.926701	195.936
139	sigma	left	5	0.808387	336.091
139	sigma	left	6	0.850829	231.64
139	sigma	left	7	0.86469	163.133
139	sigma	left	8	0.841473	357.009
139	sigma	left	9	0.590454	441.983
139	sigma	left	10	0.775343	217.495
140	sigma	left	1	0.720951	297.019
140	sigma	left	2	0.71247	294.104
140	sigma	left	3	0.844153	296.199
140	sigma	left	4	0.896084	225.609
140	sigma	left	5	0.85391	234.034
140	sigma	left	6	0.837946	258.079
140	sigma	left	7	0.757316	229.206
140	sigma	left	8	0.838861	314.807
140	sigma	left	9	0.675503	432.528
140	sigma	left	10	0.835177	305.32
141	sigma	left	1	0.79256	253.607
141	sigma	left	2	0.697634	238.382
141	sigma	left	3	0.82885	283.62
141	sigma	left	4	0.821323	273.091
141	sigma	left	5	0.868642	279.706
141	sigma	left	6	0.784296	253.034
141	sigma	left	7	0.847113	192.707
141	sigma	left	8	0.819917	336.943
141	sigma	left	9	0.637032	344.8
141	sigma	left	10	0.706549	267.663
142	sigma	left	1	0.773105	219.608
142	sigma	left	2	0.784878	308.259
142	sigma	left	3	0.793379	341.858
142	sigma	left	4	0.80238	222.454
142	sigma	left	5	0.875036	209.261
142	sigma	left	6	0.833778	222.055
142	sigma	left	7	0.86204	256.577
142	sigma	left	8	0.791505	328.912
142	sigma	left	9	0.850519	281.357
142	sigma	left	10	0.338553	482.21
143	sigma	left	1	0.714716	292.242
143	sigma	left	2	0.868036	270.185
143	sigma	left	3	0.842563	280.617
143	sigma	left	4	0.874564	199.757
143	sigma	left	5	0.75845	299.977
143	sigma	left	6	0.881545	261.279
143	sigma	left	7	0.795748	226.78
143	sigma	left	8	0.82812	333.187
143	sigma	left	9	0.693302	384.085
143	sigma	left	10	0.82816	248.648
144	sigma	left	1	0.765256	277.321
144	sigma	left	2	0.707234	236.01
144	sigma	left	3	0.81435	328.26
144	sigma	left	4	0.760938	231.864
144	sigma	left	5	0.868545	279.209
144	sigma	left	6	0.851776	239.647
144	sigma	left	7	0.860277	162.601
144	sigma	left	8	0.830507	336.949
144	sigma	left	9	0.726175	284.981
144	sigma	left	10	0.636011	220.487
145	sigma	left	1	0.742423	292.421
145	sigma	left	2	0.818419	213.147
145	sigma	left	3	0.792407	337.34
145	sigma	left	4	0.730772	282.439
145	sigma	left	5	0.931601	158.338
145	sigma	left	6	0.845021	257.294
145	sigma	left	7	0.826436	260.1
145	sigma	left	8	0.853169	317.755
145	sigma	left	9	0.779913	307.69
145	sigma	left	10	0.397506	423.589
146	sigma	left	1	0.752189	290.592
146	sigma	left	2	0.767335	270.561
146	sigma	left	3	0.83386	308.572
146	sigma	left	4	0.858866	258.937
146	sigma	left	5	0.846813	248.891
146	sigma	left	6	0.86338	219.949
146	sigma	left	7	0.87935	213.724
146	sigma	left	8	0.490236	306.664
146	sigma	left	9	0.873993	296.64
146	sigma	left	10	0.696129	488.99
147	sigma	left	1	0.7939	208.869
147	sigma	left	2	0.778258	221.131
147	sigma	left	3	0.759422	297.113
147	sigma	left	4	0.847355	311.414
147	sigma	left	5	0.892668	263.607
147	sigma	left	6	0.74645	221.025
147	sigma	left	7	0.859552	226.04
147	sigma	left	8	0.808679	316.306
147	sigma	left	9	0.708153	371.867
147	sigma	left	10	0.77876	236.564
148	sigma	left	1	0.700628	279.448
148	sigma	left	2	0.747585	238.288
148	sigma	left	3	0.784035	353.895
148	sigma	left	4	0.51085	207.234
148	sigma	left	5	0.855257	267.701
148	sigma	left	6	0.707806	299.557
148	sigma	left	7	0.866693	173.648
148	sigma	left	8	0.856298	246.133
148	sigma	left	9	0.644807	298.002
148	sigma	left	10	0.187006	423.602
149	sigma	left	1	0.7471	257.87
149	sigma	left	2	0.78991	258.9
149	sigma	left	3	0.785436	350.912
149	sigma	left	4	0.829198	273.992
149	sigma	left	5	0.880094	181.622
149	sigma	left	6	0.79214	275.588
149	sigma	left	7	0.736015	280.183
149	sigma	left	8	0.779839	262.025
149	sigma	left	9	0.843555	338.067
149	sigma	left	10	0.783428	276.141
150	sigma	left	1	0.821586	246.178
150	sigma	left	2	0.663594	332.08
150	sigma	left	3	0.875516	232.795
150	sigma	left	4	0.688757	327.225
150	sigma	left	5	0.851888	283.049
150	sigma	left	6	0.806895	201.034
150	sigma	left	7	0.825787	268.079
150	sigma	left	8	0.755582	225.105
150	sigma	left	9	0.383178	416.351
150	sigma	left	10	0.667406	284.888
151	sigma	left	1	0.774933	186.223
151	sigma	left	2	0.797449	285.249
151	sigma	left	3	0.883084	185.727
151	sigma	left	4	0.883785	164.186
151	sigma	left	5	0	215.688
151	sigma	left	6	0.826501	269.229
151	sigma	left	7	0.737145	217.507
151	sigma	left	8	0.833154	279.456
151	sigma	left	9	0.539116	258.063
151	sigma	left	10	0.670822	295.784
152	sigma	left	1	0.754503	276.464
152	sigma	left	2	0.190078	293.699
152	sigma	left	3	0.826959	311.534
152	sigma	left	4	0.810923	249.269
152	sigma	left	5	0.894778	259.047
152	sigma	left	6	0.861531	237.484
152	sigma	left	7	0.841266	184.007
152	sigma	left	8	0.804826	309.321
152	sigma	left	9	0.825819	322.737
152	sigma	left	10	0	472.066
153	sigma	left	1	0.745038	285.625
153	sigma	left	2	0.320846	250.706
153	sigma	left	3	0.731975	363.221
153	sigma	left	4	0.831117	218.145
153	sigma	left	5	0.834534	241.638
153	sigma	left	6	0.752299	254.291
153	sigma	left	7	0.85037	237.591
153	sigma	left	8	0.866823	219.365
153	sigma	left	9	0.562818	420.322
153	sigma	left	10	0.73529	243.791
154	sigma	left	1	0.757297	221.713
154	sigma	left	2	0.778477	300.027
154	sigma	left	3	0.870502	216.143
154	sigma	left	4	0.78879	329.601
154	sigma	left	5	0.843355	212.042
154	sigma	left	6	0.817313	209.554
154	sigma	left	7	0.892979	242.093
154	sigma	left	8	0.785618	274.286
154	sigma	left	9	0.647731	484.668
154	sigma	left	10	0.926878	182.69
155	sigma	left	1	0.85442	208.168
155	sigma	left	2	0.799221	343.469
155	sigma	left	3	0.0990949	256.714
155	sigma	left	4	0.785325	254.43
155	sigma	left	5	0.799527	352.48
155	sigma	left	6	0.786542	222.264
155	sigma	left	7	0.889422	199.669
155	sigma	left	8	0.541384	241.239
155	sigma	left	9	0.699357	295.485
155	sigma	left	10	0.426838	410.26
156	sigma	left	1	0.76726	227.456
156	sigma	left	2	0.792823	338.357
156	sigma	left	3	0.770379	298.9
156	sigma	left	4	0.764708	191.391
156	sigma	left	5	0.8612	280.956
156	sigma	left	6	0.862985	250.538
156	sigma	left	7	0.849485	214.149
156	sigma	left	8	0.822556	243.428
156	sigma	left	9	0.76618	328.11
156	sigma	left	10	0.562187	214.076
157	sigma	left	1	0.789458	238.382
157	sigma	left	2	0.792361	212.73
157	sigma	left	3	0.804942	323.495
157	sigma	left	4	0.86399	227.861
157	sigma	left	5	0.737265	194.33
157	sigma	left	6	0.801961	244.205
157	sigma	left	7	0.393896	269.977
157	sigma	left	8	0.704244	246.219
157	sigma	left	9	0.622822	248.426
157	sigma	left	10	0.736261	371.127
158	sigma	left	1	0.572235	228.23
158	sigma	left	2	0.854359	272.524
158	sigma	left	3	0.824978	350.625
158	sigma	left	4	0.851203	382.225
158	sigma	left	5	0.788984	239.026
158	sigma	left	6	0.688517	332.963
158	sigma	left	7	0.81159	307.096
158	sigma	left	8	0.817438	351.981
158	sigma	left	9	0.86115	210.07
158	sigma	left	10	0.88658	281.684
159	sigma	left	1	0.753343	261.571
159	sigma	left	2	0.738508	258.064
159	sigma	left	3	0.822877	330.123
159	sigma	left	4	0.678446	180.802
159	sigma	left	5	0.884489	285.908
159	sigma	left	6	0.828492	238.179
159	sigma	left	7	0.780475	220.081
159	sigma	left	8	0.785477	324.429
159	sigma	left	9	0.59074	398.089
159	sigma	left	10	0.84627	265.484
160	sigma	left	1	0.862155	200.759
160	sigma	left	2	0.843836	263.506
160	sigma	left	3	0.720829	298.625
160	sigma	left	4	0.903079	230.523
160	sigma	left	5	0.801257	318.507
160	sigma	left	6	0.805867	199.504
160	sigma	left	7	0.818391	311.478
160	sigma	left	8	0.77564	239.765
160	sigma	left	9	0.786847	306.761
160	sigma	left	10	0.8801	341.473
161	sigma	left	1	0.772353	263.729
161	sigma	left	2	0.833767	186.444
161	sigma	left	3	0.828103	326.593
161	sigma	left	4	0.629986	235.492
161	sigma	left	5	0.863674	292.87
161	sigma	left	6	0.779788	272.366
161	sigma	left	7	0.853364	186.759
161	sigma	left	8	0.847806	314.149
161	sigma	left	9	0.647298	402.368
161	sigma	left	10	0.66913	264.306
162	sigma	left	1	0.824515	294.083
162	sigma	left	2	0.830878	254.88
162	sigma	left	3	0.884508	241.769
162	sigma	left	4	0.877967	262.126
162	sigma	left	5	0.707728	269.129
162	sigma	left	6	0.853419	315.637
162	sigma	left	7	0.865652	220.774
162	sigma	left	8	0.841518	366.779
162	sigma	left	9	0.843642	330.507
162	sigma	left	10	0.697686	225.368
163	sigma	left	1	0.684574	299.591
163	sigma	left	2	0.835908	204.785
163	sigma	left	3	0.685734	357.746
163	sigma	left	4	0.852336	216.607
163	sigma	left	5	0.86187	260.853
163	sigma	left	6	0.778187	277.941
163	sigma	left	7	0.789053	191.881
163	sigma	left	8	0.849435	257.28
163	sigma	left	9	0.599231	380.244
163	sigma	left	10	0.478747	212.111
164	sigma	left	1	0.739286	215.43
164	sigma	left	2	0.806271	305.589
164	sigma	left	3	0.866047	262.77
164	sigma	left	4	0.840463	321.14
164	sigma	left	5	0.804325	233.949
164	sigma	left	6	0.824483	277.111
164	sigma	left	7	0.858383	193.668
164	sigma	left	8	0.838575	330.806
164	sigma	left	9	0.709563	425.991
164	sigma	left	10	0.883019	191.388
165	sigma	left	1	0.71752	211.431
165	sigma	left	2	0.858333	218.295
165	sigma	left	3	0.856299	274.711
165	sigma	left	4	0.844347	221.235
165	sigma	left	5	0.800871	242.412
165	sigma	left	6	0.799683	255.423
165	sigma	left	7	0.85607	261.086
165	sigma	left	8	0.721586	312.265
165	sigma	left	9	0.754563	413.612
165	sigma	left	10	0.808824	204.581
166	sigma	left	1	0.88072	192.936
166	sigma	left	2	0.718784	264.245
166	sigma	left	3	0.87691	283.948
166	sigma	left	4	0.868561	334.776
166	sigma	left	5	0.881785	260.934
166	sigma	left	6	0.891488	287.747
166	sigma	left	7	0.759267	314.54
166	sigma	left	8	0.87757	184.778
166	sigma	left	9	0.774118	351.851
166	sigma	left	10	0.823362	356.769
167	sigma	left	1	0.821921	274.154
167	sigma	left	2	0.629392	192.644
167	sigma	left	3	0	183.276
167	sigma	left	4	0.748885	133.515
167	sigma	left	5	0.84419	175.223
167	sigma	left	6	0.747315	279.969
167	sigma	left	7	0.866054	180.019
167	sigma	left	8	0.596582	198.13
167	sigma	left	9	0.720948	213.741
167	sigma	left	10	0.769377	292.45
168	sigma	left	1	0.775813	266.981
168	sigma	left	2	0.823099	284.46
168	sigma	left	3	0.75589	287.918
168	sigma	left	4	0.827042	278.964
168	sigma	left	5	0.892005	245.866
168	sigma	left	6	0.827907	285.651
168	sigma	left	7	0.652508	237.486
168	sigma	left	8	0.885978	239.41
168	sigma	left	9	0.737037	501.369
168	sigma	left	10	0.785892	251.413
169	sigma	left	1	0.775251	194.423
169	sigma	left	2	0.844842	199.638
169	sigma	left	3	0.854677	275.371
169	sigma	left	4	0.886988	206.804
169	sigma	left	5	0.894847	150.457
169	sigma	left	6	0.743065	315.39
169	sigma	left	7	0.88651	168.131
169	sigma	left	8	0.734212	262.404
169	sigma	left	9	0.646806	389.659
169	sigma	left	10	0.861135	351.613
170	sigma	left	1	0.893361	184.974
170	sigma	left	2	0.895735	206.447
170	sigma	left	3	0.777912	318.591
170	sigma	left	4	0.871184	307.938
170	sigma	left	5	0.790743	318.59
170	sigma	left	6	0.829321	295.256
170	sigma	left	7	0.850278	240.057
170	sigma	left	8	0.857694	330.132
170	sigma	left	9	0.830599	285.332
170	sigma	left	10	0.684469	243.639
171	sigma	left	1	0.679011	266.551
171	sigma	left	2	0.823416	231.942
171	sigma	left	3	0.823116	276.94
171	sigma	left	4	0.789582	281.252
171	sigma	left	5	0.700561	181.995
171	sigma	left	6	0.818325	329.676
171	sigma	left	7	0.720424	249.535
171	sigma	left	8	0.86041	239.934
171	sigma	left	9	0.75189	242.563
171	sigma	left	10	0.686536	209.992
172	sigma	left	1	0.703788	285.909
172	sigma	left	2	0.855791	252.353
172	sigma	left	3	0.865164	289.533
172	sigma	left	4	0.850298	241.097
172	sigma	left	5	0.796798	212.428
172	sigma	left	6	0.799028	335.232
172	sigma	left	7	0.854208	220.488
172	sigma	left	8	0.824176	300.384
172	sigma	left	9	0.632211	428.161
172	sigma	left	10	0.824044	288.682
173	sigma	left	1	0.689333	273.691
173	sigma	left	2	0.501808	241.516
173	sigma	left	3	0.849733	309.447
173	sigma	left	4	0.829905	229.914
173	sigma	left	5	0.841565	290.841
173	sigma	left	6	0.747393	240.597
173	sigma	left	7	0.865463	223.957
173	sigma	left	8	0.80285	342.116
173	sigma	left	9	0.822469	254.565
173	sigma	left	10	0	428.708
174	sigma	left	1	0.822215	211.602
174	sigma	left	2	0.782003	258.58
174	sigma	left	3	0.827105	338.528
174	sigma	left	4	0.635909	219.923
174	sigma	left	5	0.918177	194.324
174	sigma	left	6	0.70396	312.038
174	sigma	left	7	0.873894	178.272
174	sigma	left	8	0.839362	330.253
174	sigma	left	9	0.750761	284.172
174	sigma	left	10	0.817558	258.89
175	sigma	left	1	0.820683	202.369
175	sigma	left	2	0.749869	275.045
175	sigma	left	3	0.835395	296.884
175	sigma	left	4	0.759297	249.814
175	sigma	left	5	0.904831	229.683
175	sigma	left	6	0.76916	258.712
175	sigma	left	7	0.729544	187.117
175	sigma	left	8	0.860411	325.53
175	sigma	left	9	0.674912	372.512
175	sigma	left	10	0.482927	408.143
176	sigma	left	1	0.783716	304.616
176	sigma	left	2	0.865573	218.341
176	sigma	left	3	0.729396	320.074
176	sigma	left	4	0.322892	271.504
176	sigma	left	5	0.869896	304.857
176	sigma	left	6	0.833254	195.539
176	sigma	left	7	0.834252	234.705
176	sigma	left	8	0.804389	159.946
176	sigma	left	9	0.280222	425.05
176	sigma	left	10	0.864067	207.17
177	sigma	left	1	0.673083	300.24
177	sigma	left	2	0.714962	236.854
177	sigma	left	3	0.776817	320.136
177	sigma	left	4	0.87377	198.055
177	sigma	left	5	0.803874	272.14
177	sigma	left	6	0.816633	284.6
177	sigma	left	7	0.80107	204.551
177	sigma	left	8	0.848715	255.735
177	sigma	left	9	0.598414	277.666
177	sigma	left	10	0.455157	421.415
178	sigma	left	1	0.763898	210.193
178	sigma	left	2	0.750057	226.325
178	sigma	left	3	0.839413	293.921
178	sigma	left	4	0.906075	231.038
178	sigma	left	5	0.838659	246.01
178	sigma	left	6	0.855948	157.523
178	sigma	left	7	0.74317	276.897
178	sigma	left	8	0.864176	316.351
178	sigma	left	9	0.91652	155.23
178	sigma	left	10	0.702609	324.28
179	sigma	left	1	0.78564	206.786
179	sigma	left	2	0.813716	174.515
179	sigma	left	3	0.314498	165.911
179	sigma	left	4	0.81771	177.6
179	sigma	left	5	0.749246	216.429
179	sigma	left	6	0.650418	217.542
179	sigma	left	7	0.790012	265.348
179	sigma	left	8	0.85232	155.138
179	sigma	left	9	0.702351	233.177
179	sigma	left	10	0.702361	386.178
180	sigma	left	1	0.751483	185.982
180	sigma	left	2	0.823908	207.066
180	sigma	left	3	0.843434	316.123
180	sigma	left	4	0.869333	201.999
180	sigma	left	5	0.854921	239.821
180	sigma	left	6	0.755265	215.502
180	sigma	left	7	0.799884	253.019
180	sigma	left	8	0.859477	315.456
180	sigma	left	9	0.872522	217.039
180	sigma	left	10	0.246714	422.958
181	sigma	left	1	0.782276	254.469
181	sigma	left	2	0.787819	296.635
181	sigma	left	3	0.775895	164.878
181	sigma	left	4	0.597766	231.662
181	sigma	left	5	0.711896	191.007
181	sigma	left	6	0.811616	217.738
181	sigma	left	7	0.781054	186.37
181	sigma	left	8	0	449.803
181	sigma	left	9	0.475907	278.817
181	sigma	left	10	0.497081	244.105
182	sigma	left	1	0.724742	282.045
182	sigma	left	2	0.756675	286.929
182	sigma	left	3	0.772596	288.506
182	sigma	left	4	0.731922	217.845
182	sigma	left	5	0.851089	244.99
182	sigma	left	6	0.827556	277.456
182	sigma	left	7	0.711326	286.292
182	sigma	left	8	0.849964	190.127
182	sigma	left	9	0.320046	418.886
182	sigma	left	10	0.682475	258.171
183	sigma	left	1	0.737252	267.651
183	sigma	left	2	0.805814	221.007
183	sigma	left	3	0.814406	291.687
183	sigma	left	4	0.809005	265.778
183	sigma	left	5	0.886599	252.844
183	sigma	left	6	0.800218	280.145
183	sigma	left	7	0.86566	181.998
183	sigma	left	8	0.841032	309.364
183	sigma	left	9	0.552491	396.81
183	sigma	left	10	0.760292	300.516
184	sigma	left	1	0.74407	167.122
184	sigma	left	2	0.85515	306.255
184	sigma	left	3	0.864164	235.775
184	sigma	left	4	0.857802	264.184
184	sigma	left	5	0.864317	260.16
184	sigma	left	6	0	259.207
184	sigma	left	7	0.909562	191.066
184	sigma	left	8	0.844307	359.453
184	sigma	left	9	0.842929	249.623
184	sigma	left	10	0.569755	252.113
185	sigma	left	1	0.856834	155.582
185	sigma	left	2	0.84989	169.877
185	sigma	left	3	0.514151	199.764
185	sigma	left	4	0.804379	148.5
185	sigma	left	5	0	186.359
185	sigma	left	6	0.766173	264.837
185	sigma	left	7	0.834124	181.664
185	sigma	left	8	0.84027	176.845
185	sigma	left	9	0.699575	250.202
185	sigma	left	10	0.788484	227.712
186	sigma	left	1	0.806801	154.891
186	sigma	left	2	0.881231	248.927
186	sigma	left	3	0.66084	169.286
186	sigma	left	4	0.840278	234.144
186	sigma	left	5	0.756755	245.241
186	sigma	left	6	0.600443	217.113
186	sigma	left	7	0.837784	202.753
186	sigma	left	8	0.830989	161.352
186	sigma	left	9	0.73811	178.959
186	sigma	left	10	0	270.288
187	sigma	left	1	0.778613	258.383
187	sigma	left	2	0.724219	229.925
187	sigma	left	3	0.806289	345.67
187	sigma	left	4	0.677736	187.764
187	sigma	left	5	0.835752	300.586
187	sigma	left	6	0.838161	272.17
187	sigma	left	7	0.769273	198.037
187	sigma	left	8	0.825862	303.042
187	sigma	left	9	0.820025	304.229
187	sigma	left	10	0.554517	390.153
188	sigma	left	1	0.670502	307.443
188	sigma	left	2	0.863769	238.133
188	sigma	left	3	0.805773	264.178
188	sigma	left	4	0.846984	310.103
188	sigma	left	5	0.843945	246.831
188	sigma	left	6	0.868136	184.778
188	sigma	left	7	0.811835	267.13
188	sigma	left	8	0.860535	208.333
188	sigma	left	9	0.724249	470.875
188	sigma	left	10	0.634045	295.638
189	sigma	left	1	0.699261	213.236
189	sigma	left	2	0.680845	309.64
189	sigma	left	3	0.755443	330.683
189	sigma	left	4	0.897399	226.703
189	sigma	left	5	0.753334	227.194
189	sigma	left	6	0.596558	217.392
189	sigma	left	7	0.782688	313.192
189	sigma	left	8	0.857481	230.761
189	sigma	left	9	0.614963	402.273
189	sigma	left	10	0.680795	302.423
190	sigma	left	1	0.683403	310.435
190	sigma	left	2	0.607756	300.99
190	sigma	left	3	0.864606	231.429
190	sigma	left	4	0.741716	339.541
190	sigma	left	5	0.880202	213.092
190	sigma	left	6	0.823799	269.201
190	sigma	left	7	0.834885	189.01
190	sigma	left	8	0.891789	217.257
190	sigma	left	9	0.448722	386.4
190	sigma	left	10	0.719107	208.619
191	sigma	left	1	0.560973	216.389
191	sigma	left	2	0.821476	193.65
191	sigma	left	3	0.763709	372.885
191	sigma	left	4	0.888062	201.82
191	sigma	left	5	0.822222	218.721
191	sigma	left	6	0.752551	275.365
191	sigma	left	7	0.856102	239.044
191	sigma	left	8	0.890261	232.646
191	sigma	left	9	0.805227	257.117
191	sigma	left	10	0.635737	439.25
192	sigma	left	1	0.73539	315.66
192	sigma	left	2	0.81398	226.629
192	sigma	left	3	0.808445	334.369
192	sigma	left	4	0.821507	250.948
192	sigma	left	5	0.846029	275.223
192	sigma	left	6	0.713429	278.128
192	sigma	left	7	0.821684	236.067
192	sigma	left	8	0.569733	272.311
192	sigma	left	9	0.81318	303.782
192	sigma	left	10	0.457851	447.619
193	sigma	left	1	0.751345	285.377
193	sigma	left	2	0.564981	242.697
193	sigma	left	3	0.772349	294.671
193	sigma	left	4	0.814226	257.219
193	sigma	left	5	0.865776	254.113
193	sigma	left	6	0.572599	275.982
193	sigma	left	7	0.79473	236.278
193	sigma	left	8	0.829582	256.725
193	sigma	left	9	0.487568	474.181
193	sigma	left	10	0.823631	194.145
194	sigma	left	1	0.76185	206.974
194	sigma	left	2	0.772902	261.691
194	sigma	left	3	0.844815	298.15
194	sigma	left	4	0.744724	333.085
194	sigma	left	5	0.804456	266.189
194	sigma	left	6	0.840498	242.868
194	sigma	left	7	0.849096	265.356
194	sigma	left	8	0.71483	217.024
194	sigma	left	9	0.833526	283.598
194	sigma	left	10	0.766245	290.116
195	sigma	left	1	0.80281	177.702
195	sigma	left	2	0.836963	230.291
195	sigma	left	3	0.853286	253.791
195	sigma	left	4	0.841734	325.528
195	sigma	left	5	0.868012	228.883
195	sigma	left	6	0.788822	164.614
195	sigma	left	7	0.869589	215.587
195	sigma	left	8	0.45715	312.499
195	sigma	left	9	0.45196	418.644
195	sigma	left	10	0.840605	389.705
196	sigma	left	1	0.88822	177.955
196	sigma	left	2	0.752636	150.859
196	sigma	left	3	0.870388	165.686
196	sigma	left	4	0.879677	168.523
196	sigma	left	5	0.844236	152.561
196	sigma	left	6	0.825678	261.663
196	sigma	left	7	0.76633	339.054
196	sigma	left	8	0.805846	206.981
196	sigma	left	9	0.801376	198.594
196	sigma	left	10	0.732485	254.911
197	sigma	left	1	0.914409	130.522
197	sigma	left	2	0.658248	176.899
197	sigma	left	3	0.785689	168.863
197	sigma	left	4	0.773982	172.097
197	sigma	left	5	0.845041	147.847
197	sigma	left	6	0.707773	282.718
197	sigma	left	7	0.815893	213.852
197	sigma	left	8	0.612079	231.209
197	sigma	left	9	0.42995	382.981
197	sigma	left	10	0.739359	244.974
198	sigma	left	1	0.762136	298.868
198	sigma	left	2	0.798025	203.357
198	sigma	left	3	0.770335	160.537
198	sigma	left	4	0	218.693
198	sigma	left	5	0	166.416
198	sigma	left	6	0.820709	154.254
198	sigma	left	7	0.818657	227.04
198	sigma	left	8	0	223.287
198	sigma	left	9	0.683619	199.808
198	sigma	left	10	0	597.297
199	sigma	left	1	0.768627	240.651
199	sigma	left	2	0.766542	229.282
199	sigma	left	3	0.800685	272.581
199	sigma	left	4	0.814152	308.147
199	sigma	left	5	0.879462	244.642
199	sigma	left	6	0.778701	249.178
199	sigma	left	7	0.805215	244.209
199	sigma	left	8	0.81207	250.373
199	sigma	left	9	0.785445	325.509
199	sigma	left	10	0.147334	388.052
[truncated: 8,000 more rows]
